# Supplementary material for: Toward Tumor Fight and Tumor Microenvironment Remodeling: PBA Induces Cell Cycle Arrest and Reduces Tumor Hybrid Cells’ Pluripotency in Bladder Cancer
Source: Cancers (Basel). 2022 Jan 7;14(2):287. doi: 10.3390/cancers14020287 (PMC8773853; doi:10.3390/cancers14020287)
Supplement: Supplementary file 1 [file cancers-14-00287-s001.zip]

Archive with 1 entries (1 files):
- cancers-1549942-supplementary.pdf
